# Supplementary material for: Heparin Provides Antiviral Activity Against Rhinovirus-16 via an Heparan Sulfate Proteoglycan-Independent Mechanism
Source: Int J Mol Sci. 2025 Oct 25;26(21):10393. doi: 10.3390/ijms262110393 (PMC12608904; doi:10.3390/ijms262110393)
Supplement: Supplementary file 1 [file ijms-26-10393-s001.zip]

Archive with 1 entries (1 files):
- ijms-3905886-supplementary.pdf
